# Supplementary material for: Role of freshwater floodplain-tidal slough complex in the persistence of the endangered delta smelt
Source: PLoS One. 2019 Jan 2;14(1):e0208084. doi: 10.1371/journal.pone.0208084 (PMC6314582; doi:10.1371/journal.pone.0208084)
Supplement: S1 Dataset — Region codes are as follows: Cache = Cache Slough region, DWSC = Sacramento Deep Water Ship Channel, LSZ = low salinity zone, SR = Sacramento River, Yolo = Yolo Bypass. (CSV) [file pone.0208084.s003.csv]

Fish ID	Region	Date of Capture	Year	Month	Fork Length (mm)	Average Age (days)	Individual Growth Rate	Hatch Date (julian day)	Genetic Confirmation
2	LSZ	6/15/2011	2011	6	30	64	0.39	101
2	DWSC	6/2/2014	2014	6	41	83	0.43	69
3	LSZ	6/16/2011	2011	6	27	61	0.36	105
3	SJ	6/10/2013	2013	6	32	58	0.46	102
3	DWSC	6/2/2014	2014	6	38	82	0.4	71
4	DWSC	6/2/2014	2014	6	36	76	0.41	76
5	LSZ	6/16/2011	2011	6	24	47	0.4	119
5	SR	6/10/2013	2013	6	31	69	0.37	91
5	DWSC	6/2/2014	2014	6	30	54	0.46	98
6	LSZ	6/16/2011	2011	6	27	56	0.39	111
6	SR	6/10/2013	2013	6	27	67	0.33	94
6	DWSC	6/2/2014	2014	6	33	83	0.34	70
7	LSZ	6/16/2011	2011	6	25	43	0.46	123
7	SR	6/10/2013	2013	6	35	75	0.4	85
7	DWSC	6/2/2014	2014	6	31	69	0.38	84
8	LSZ	6/16/2011	2011	6	26	47	0.45	119
8	SR	6/10/2013	2013	6	26	74	0.28	86
8	DWSC	6/2/2014	2014	6	27	70	0.31	83
9	LSZ	6/16/2011	2011	6	29	67	0.36	100
9	SR	6/10/2013	2013	6	31	68	0.38	92
10	LSZ	6/16/2011	2011	6	29	63	0.38	103
10	SR	6/10/2013	2013	6	26	63	0.33	97
11	LSZ	6/16/2011	2011	6	33	68	0.41	98
11	SR	6/10/2013	2013	6	27	68	0.32	93
12	LSZ	6/16/2011	2011	6	22	41	0.41	125
14	LSZ	6/16/2011	2011	6	28	56	0.41	111
14	SR	6/10/2013	2013	6	24	56	0.34	105
14	DWSC	6/2/2014	2014	6	26	60	0.35	93
15	LSZ	6/16/2011	2011	6	28	63	0.36	103
15	DWSC	6/2/2014	2014	6	27	78	0.28	74
16	DWSC	6/2/2014	2014	6	26	60	0.35	93
17	SR	6/10/2013	2013	6	29	55	0.44	106
17	DWSC	6/2/2014	2014	6	24	31	0.62	122
18	LSZ	6/16/2011	2011	6	36	67	0.46	99
18	DWSC	6/2/2014	2014	6	28	69	0.33	84
19	DWSC	6/2/2014	2014	6	33	89	0.31	64
20	DWSC	6/2/2014	2014	6	27	65	0.34	88
21	LSZ	6/16/2011	2011	6	31	62	0.42	104
21	DWSC	6/2/2014	2014	6	33	73	0.38	79
22	LSZ	6/16/2011	2011	6	34	77	0.38	90
22	DWSC	6/2/2014	2014	6	34	78	0.37	75
23	LSZ	6/16/2011	2011	6	32	66	0.41	101
23	DWSC	6/2/2014	2014	6	27	60	0.37	93
24	DWSC	6/2/2014	2014	6	34	84	0.34	68
25	DWSC	6/2/2014	2014	6	38	85	0.39	67
30	Cache	6/11/2013	2013	6	27	47	0.47	115
31	Cache	6/11/2013	2013	6	42	77	0.48	85
32	Cache	6/11/2013	2013	6	38	62	0.53	99
33	Cache	6/11/2013	2013	6	37	79	0.4	82
34	Cache	6/11/2013	2013	6	34	67	0.43	94
35	LSZ	6/16/2011	2011	6	37	79	0.4	87
35	Cache	6/11/2013	2013	6	36	67	0.46	94
36	LSZ	6/16/2011	2011	6	36	61	0.5	105
37	LSZ	6/16/2011	2011	6	35	65	0.46	101
38	LSZ	6/16/2011	2011	6	29	84	0.28	82
38	Cache	6/11/2013	2013	6	41	73	0.49	88
39	Cache	6/11/2013	2013	6	40	75	0.47	87
40	DWSC	6/11/2013	2013	6	27	49	0.44	112
41	DWSC	6/11/2013	2013	6	27	51	0.43	111
42	DWSC	6/11/2013	2013	6	26	46	0.45	115
43	DWSC	6/11/2013	2013	6	23	63	0.28	98
44	DWSC	6/11/2013	2013	6	41	70	0.51	91
45	DWSC	6/11/2013	2013	6	26	60	0.35	101
46	DWSC	6/11/2013	2013	6	42	90	0.41	71
47	DWSC	6/11/2013	2013	6	30	61	0.41	100
48	DWSC	6/11/2013	2013	6	30	68	0.37	94
49	LSZ	6/17/2011	2011	6	32	66	0.41	101
49	DWSC	6/11/2013	2013	6	26	44	0.48	118
50	LSZ	6/17/2011	2011	6	29	64	0.37	103
50	DWSC	6/11/2013	2013	6	28	64	0.36	98
51	DWSC	6/11/2013	2013	6	32	67	0.4	94
52	DWSC	6/11/2013	2013	6	26	68	0.31	94
53	LSZ	6/17/2011	2011	6	28	59	0.38	108
53	DWSC	6/11/2013	2013	6	24	63	0.3	99
54	LSZ	6/17/2011	2011	6	41	88	0.41	79
56	SR	6/3/2014	2014	6	26	53	0.39	100
57	SR	6/28/2011	2011	6	31	67	0.38	111
57	DWSC	6/11/2013	2013	6	40	105	0.33	57
57	SR	6/3/2014	2014	6	24	49	0.38	104
58	DWSC	6/11/2013	2013	6	34	84	0.34	77
59	DWSC	6/11/2013	2013	6	36	99	0.31	62
60	LSZ	6/29/2011	2011	6	33	63	0.44	116
60	DWSC	6/11/2013	2013	6	37	73	0.44	88
61	LSZ	6/30/2011	2011	6	27	56	0.39	124
62	LSZ	6/30/2011	2011	6	29	57	0.42	123
63	LSZ	6/30/2011	2011	6	25	53	0.37	127
64	LSZ	6/30/2011	2011	6	24	54	0.35	126
65	LSZ	6/30/2011	2011	6	27	65	0.34	115
65	DWSC	6/11/2013	2013	6	39	84	0.4	78
67	LSZ	6/30/2011	2011	6	33	75	0.37	105
68	LSZ	6/30/2011	2011	6	23	55	0.32	125
68	SR	6/3/2014	2014	6	27	57	0.38	96
69	SR	6/3/2014	2014	6	38	92	0.36	62
70	SR	6/3/2014	2014	6	24	66	0.28	87
71	LSZ	6/12/2013	2013	6	32	77	0.35	85
71	SR	6/3/2014	2014	6	26	57	0.37	97
72	LSZ	6/12/2013	2013	6	25	80	0.25	83
73	LSZ	6/30/2011	2011	6	23	46	0.38	134
76	LSZ	6/12/2013	2013	6	36	71	0.44	92
77	LSZ	6/12/2013	2013	6	42	91	0.4	71
78	LSZ	6/12/2013	2013	6	41	88	0.41	75
79	LSZ	6/12/2013	2013	6	38	84	0.39	79
80	LSZ	6/12/2013	2013	6	39	80	0.43	83
80	SR	6/16/2014	2014	6	26	53	0.39	113
81	LSZ	6/12/2013	2013	6	40	80	0.44	83
82	LSZ	6/12/2013	2013	6	35	78	0.38	85
83	LSZ	6/12/2013	2013	6	38	89	0.37	74
84	LSZ	6/12/2013	2013	6	38	80	0.41	83
84	SR	6/16/2014	2014	6	35	75	0.4	91
85	LSZ	6/30/2011	2011	6	45	88	0.45	92
85	LSZ	6/12/2013	2013	6	43	105	0.36	58
86	LSZ	6/30/2011	2011	6	46	101	0.41	79
86	LSZ	6/12/2013	2013	6	41	80	0.45	82
88	LSZ	6/12/2013	2013	6	38	80	0.41	83
89	LSZ	6/12/2013	2013	6	42	105	0.35	57
90	LSZ	6/12/2013	2013	6	40	78	0.45	85
90	SR	6/16/2014	2014	6	28	64	0.36	102
91	LSZ	6/12/2013	2013	6	42	87	0.42	75
92	LSZ	6/12/2013	2013	6	32	71	0.38	91
93	LSZ	6/30/2011	2011	6	39	78	0.43	102
93	LSZ	6/12/2013	2013	6	38	73	0.45	89
94	LSZ	6/30/2011	2011	6	26	69	0.3	111
94	SR	6/16/2014	2014	6	35	76	0.39	90
95	LSZ	6/30/2011	2011	6	48	98	0.44	82
95	LSZ	6/12/2013	2013	6	46	96	0.43	66
95	SR	6/16/2014	2014	6	28	67	0.34	99
96	SR	6/16/2014	2014	6	27	58	0.38	108
97	SR	6/16/2014	2014	6	26	57	0.37	110
98	Cache	6/24/2013	2013	6	36	77	0.4	97
98	SR	6/16/2014	2014	6	32	69	0.39	97
100	DWSC	6/24/2013	2013	6	33	65	0.43	110
102	DWSC	6/24/2013	2013	6	53	101	0.47	73
103	DWSC	6/24/2013	2013	6	44	87	0.45	87
103	SR	6/16/2014	2014	6	50	85	0.53	81
104	DWSC	6/24/2013	2013	6	47	95	0.44	79
104	SR	6/16/2014	2014	6	43	103	0.37	64
105	SR	6/16/2014	2014	6	37	73	0.44	93
106	DWSC	6/24/2013	2013	6	51	94	0.49	81
106	SR	6/16/2014	2014	6	42	80	0.46	86
107	SR	6/16/2014	2014	6	45	99	0.4	67
108	SR	6/16/2014	2014	6	28	63	0.36	104
109	SR	6/16/2010	2010	6	52	89	0.53	77
110	SR	6/16/2010	2010	6	30	58	0.43	108
111	SR	6/16/2010	2010	6	39	73	0.46	93
111	SR	6/16/2014	2014	6	26	55	0.38	111
112	SR	6/16/2014	2014	6	32	71	0.38	95
113	LSZ	6/17/2010	2010	6	35	76	0.39	92
114	LSZ	6/17/2010	2010	6	49	95	0.46	72
115	LSZ	6/17/2010	2010	6	33	72	0.39	96
115	SR	6/16/2014	2014	6	26	53	0.4	114
116	LSZ	6/17/2010	2010	6	36	75	0.41	93
116	SR	6/16/2014	2014	6	28	77	0.3	90
117	LSZ	6/17/2010	2010	6	36	74	0.42	94
117	LSZ	6/26/2013	2013	6	41	94	0.38	83
118	LSZ	6/17/2010	2010	6	43	90	0.42	78
118	LSZ	6/26/2013	2013	6	39	86	0.4	91
119	LSZ	6/17/2010	2010	6	34	77	0.38	90
120	SR	6/16/2014	2014	6	26	57	0.36	109
121	LSZ	6/27/2013	2013	6	32	85	0.32	93
121	SR	6/16/2014	2014	6	25	60	0.33	107
122	SR	6/16/2014	2014	6	27	73	0.3	93
123	LSZ	6/27/2013	2013	6	32	94	0.29	83
124	LSZ	6/27/2013	2013	6	48	97	0.44	81
125	LSZ	6/27/2013	2013	6	42	94	0.39	84
126	LSZ	6/30/2010	2010	6	47	87	0.48	94
127	LSZ	6/30/2010	2010	6	48	95	0.45	86
128	LSZ	6/30/2010	2010	6	47	99	0.42	82
128	LSZ	6/27/2013	2013	6	43	99	0.38	78
129	LSZ	6/30/2010	2010	6	49	95	0.46	85
129	LSZ	6/27/2013	2013	6	45	99	0.4	78
130	LSZ	6/30/2010	2010	6	44	89	0.44	91
130	LSZ	6/27/2013	2013	6	46	85	0.48	92
132	LSZ	6/27/2013	2013	6	44	91	0.43	86
133	LSZ	6/27/2013	2013	6	47	101	0.42	77
133	DWSC	6/18/2014	2014	6	41	93	0.38	75
135	LSZ	6/27/2013	2013	6	43	95	0.4	83
135	DWSC	6/18/2014	2014	6	38	77	0.43	91
136	LSZ	6/27/2013	2013	6	47	92	0.45	85
136	DWSC	6/18/2014	2014	6	39	84	0.4	84
137	LSZ	6/27/2013	2013	6	43	97	0.39	80
138	LSZ	6/27/2013	2013	6	40	89	0.39	89
145	LSZ	6/16/2010	2010	6	42	92	0.4	74
146	LSZ	6/16/2010	2010	6	47	91	0.46	75
148	LSZ	6/16/2010	2010	6	40	79	0.44	88
150	LSZ	6/17/2010	2010	6	27	58	0.38	110
153	LSZ	6/17/2010	2010	6	29	55	0.43	112
154	LSZ	6/17/2010	2010	6	30	76	0.33	92
155	LSZ	6/17/2010	2010	6	42	100	0.37	68
156	LSZ	6/17/2010	2010	6	38	80	0.41	87
164	LSZ	6/18/2010	2010	6	39	74	0.46	94
181	Cache	6/14/2011	2011	6	29	70	0.34	94
183	Cache	6/14/2011	2011	6	31	60	0.43	104
184	DWSC	6/14/2011	2011	6	37	80	0.4	84
185	DWSC	6/14/2011	2011	6	22	55	0.31	109
189	DWSC	6/14/2011	2011	6	41	81	0.44	83
190	DWSC	6/14/2011	2011	6	36	74	0.42	90
191	DWSC	6/14/2011	2011	6	22	42	0.4	122
192	DWSC	6/14/2011	2011	6	31	70	0.37	94
193	DWSC	6/14/2011	2011	6	36	74	0.42	90
194	DWSC	6/14/2011	2011	6	33	68	0.41	96
195	DWSC	6/14/2011	2011	6	31	68	0.38	96
196	Cache	6/14/2011	2011	6	33	71	0.39	93
197	Cache	6/14/2011	2011	6	35	71	0.42	93
198	Cache	6/14/2011	2011	6	35	58	0.52	107
199	Cache	6/14/2011	2011	6	34	68	0.42	96
200	Cache	6/14/2011	2011	6	41	75	0.48	89
201	DWSC	6/14/2011	2011	6	41	97	0.37	67
202	DWSC	6/14/2011	2011	6	26	56	0.37	108
203	DWSC	6/14/2011	2011	6	25	59	0.34	105
204	DWSC	6/14/2011	2011	6	22	55	0.3	109
206	Cache	6/28/2011	2011	6	36	75	0.41	103
207	Cache	6/28/2011	2011	6	37	85	0.38	93
208	Cache	6/28/2011	2011	6	38	83	0.4	95
209	Cache	6/28/2011	2011	6	35	88	0.34	90
210	Cache	6/28/2011	2011	6	40	86	0.41	92
211	Cache	6/28/2011	2011	6	37	76	0.42	102
212	DWSC	6/28/2011	2011	6	33	76	0.36	102
213	DWSC	6/28/2011	2011	6	49	85	0.52	93
214	DWSC	6/28/2011	2011	6	28	75	0.3	103
215	DWSC	6/28/2011	2011	6	36	82	0.38	96
216	DWSC	6/28/2011	2011	6	33	82	0.34	96
218	DWSC	6/28/2011	2011	6	53	103	0.46	75
5136	Cache	6/11/2012	2012	6	25	40	0.5	122
5137	Cache	6/11/2012	2012	6	28	61	0.37	101
5138	Cache	6/11/2012	2012	6	31	78	0.33	84
5139	Cache	6/11/2012	2012	6	33	82	0.34	80
5141	Cache	6/11/2012	2012	6	31	62	0.41	100
5142	Cache	6/11/2012	2012	6	31	66	0.39	96
5143	Cache	6/11/2012	2012	6	30	75	0.33	87
5144	Cache	6/11/2012	2012	6	29	64	0.37	99
5145	Cache	6/11/2012	2012	6	27	69	0.32	94
5147	DWSC	6/11/2012	2012	6	27	71	0.31	91
5148	DWSC	6/11/2012	2012	6	44	89	0.43	73
5149	DWSC	6/11/2012	2012	6	27	58	0.38	104
5150	DWSC	6/11/2012	2012	6	29	74	0.32	88
5151	DWSC	6/11/2012	2012	6	27	55	0.4	107
5152	DWSC	6/11/2012	2012	6	28	60	0.38	102
5153	DWSC	6/11/2012	2012	6	24	63	0.3	99
5155	DWSC	6/11/2012	2012	6	21	53	0.3	109
5156	DWSC	6/11/2012	2012	6	36	67	0.46	95
5157	DWSC	6/11/2012	2012	6	28	64	0.36	98
5158	DWSC	6/11/2012	2012	6	30	52	0.48	111
5159	DWSC	6/11/2012	2012	6	28	56	0.41	106
5160	DWSC	6/11/2012	2012	6	29	76	0.32	87
5161	DWSC	6/11/2012	2012	6	29	61	0.39	101
5162	DWSC	6/11/2012	2012	6	38	70	0.47	93
5163	DWSC	6/11/2012	2012	6	38	88	0.37	74
5175	DWSC	6/11/2012	2012	6	25	59	0.34	104
5176	DWSC	6/11/2012	2012	6	34	79	0.37	83
5177	DWSC	6/11/2012	2012	6	26	75	0.28	87
5178	DWSC	6/11/2012	2012	6	25	59	0.34	103
5179	SR	6/12/2012	2012	6	28	45	0.51	118
5181	SR	6/12/2012	2012	6	27	43	0.51	121
5182	SR	6/12/2012	2012	6	39	81	0.42	82
5183	SR	6/12/2012	2012	6	42	86	0.43	77
5184	SR	6/12/2012	2012	6	29	61	0.39	102
5185	LSZ	6/13/2012	2012	6	29	55	0.43	109
5186	LSZ	6/13/2012	2012	6	21	48	0.33	116
5187	LSZ	6/13/2012	2012	6	27	61	0.36	104
5188	LSZ	6/13/2012	2012	6	29	51	0.47	113
5189	LSZ	6/13/2012	2012	6	34	66	0.44	98
5190	LSZ	6/14/2012	2012	6	29	72	0.33	93
5191	LSZ	6/14/2012	2012	6	31	49	0.52	116
5192	LSZ	6/14/2012	2012	6	26	58	0.36	107
5193	LSZ	6/14/2012	2012	6	24	48	0.39	117
5194	LSZ	6/14/2012	2012	6	28	59	0.39	106
5195	Cache	6/25/2012	2012	6	36	76	0.4	100
5197	Cache	6/25/2012	2012	6	45	89	0.45	87
5198	Cache	6/25/2012	2012	6	42	92	0.4	84
5199	Cache	6/25/2012	2012	6	42	89	0.41	87
5202	DWSC	6/25/2012	2012	6	29	61	0.39	115
5203	DWSC	6/25/2012	2012	6	30	70	0.35	106
5206	DWSC	6/25/2012	2012	6	39	76	0.44	100
5207	DWSC	6/25/2012	2012	6	32	70	0.38	106
5208	DWSC	6/25/2012	2012	6	33	66	0.42	111
5209	DWSC	6/25/2012	2012	6	32	73	0.37	104
5210	DWSC	6/25/2012	2012	6	41	87	0.41	89
5211	DWSC	6/25/2012	2012	6	41	86	0.42	90
5212	DWSC	6/25/2012	2012	6	32	71	0.38	105
5214	DWSC	6/25/2012	2012	6	45	98	0.41	78
5215	DWSC	6/25/2012	2012	6	41	70	0.52	107
5216	DWSC	6/25/2012	2012	6	39	67	0.5	109
5218	DWSC	6/25/2012	2012	6	34	73	0.39	103
5220	DWSC	6/25/2012	2012	6	29	68	0.35	108
5221	DWSC	6/25/2012	2012	6	36	71	0.44	105
5223	DWSC	6/25/2012	2012	6	24	32	0.58	144
5224	SR	6/26/2012	2012	6	27	59	0.37	118
5225	SR	6/26/2012	2012	6	26	43	0.49	134
5226	SR	6/27/2012	2012	6	22	68	0.25	110
5227	LSZ	6/27/2012	2012	6	39	72	0.47	106
5228	LSZ	6/27/2012	2012	6	29	52	0.46	126
5229	LSZ	6/27/2012	2012	6	34	71	0.41	107
5230	LSZ	6/27/2012	2012	6	35	73	0.41	105
5231	LSZ	6/27/2012	2012	6	34	68	0.43	111
5232	LSZ	6/27/2012	2012	6	33	63	0.44	115
5233	LSZ	6/27/2012	2012	6	30	61	0.41	117
5234	LSZ	6/27/2012	2012	6	37	87	0.37	91
5236	LSZ	6/27/2012	2012	6	36	62	0.5	116
5237	LSZ	6/27/2012	2012	6	52	95	0.5	84
5238	LSZ	6/27/2012	2012	6	33	65	0.43	113
5239	LSZ	6/27/2012	2012	6	23	45	0.4	133
5240	LSZ	6/27/2012	2012	6	39	80	0.43	99
5241	LSZ	6/28/2012	2012	6	33	67	0.41	112
5242	LSZ	6/28/2012	2012	6	38	69	0.48	111
2010-006S	Yolo	6/2/2010	2010	6	34	83	0.35	70	Yes
2010-008S	Yolo	6/9/2010	2010	6	37	89	0.36	72	Yes
2012-036S	Yolo	6/1/2012	2012	6	39	76	0.44	77	Yes
2012-040S	Yolo	6/6/2012	2012	6	41	83	0.43	75	Yes
2012-042S	Yolo	6/13/2012	2012	6	44	82	0.48	84	Yes
2012-043S	Yolo	6/14/2012	2012	6	47	81	0.52	85	Yes
2012-050S	Yolo	6/19/2012	2012	6	40	67	0.52	104	Yes
2012-057S	Yolo	6/29/2012	2012	6	37	80	0.4	101	Yes
2013-077S	Yolo	5/23/2013	2013	5	32	61	0.44	82	Yes
2013-085S	Yolo	6/4/2013	2013	6	39	84	0.4	72	Yes
2013-086S	Yolo	6/4/2013	2013	6	40	75	0.46	80	Yes
2013-088S	Yolo	6/7/2013	2013	6	30	71	0.35	88	Yes
2013-089S	Yolo	6/19/2013	2013	6	43	91	0.42	79	Yes
2013-090S	Yolo	6/19/2013	2013	6	45	84	0.48	87	Yes
2013-091S	Yolo	6/20/2013	2013	6	43	91	0.42	80	Yes
2013-092S	Yolo	6/21/2013	2013	6	44	93	0.42	78	Yes
2013-097S	Yolo	6/25/2013	2013	6	39	85	0.4	92	Yes
2013-098S	Yolo	6/25/2013	2013	6	36	78	0.4	99	Yes
2013-099S	Yolo	6/25/2013	2013	6	36	87	0.35	89	Yes
2013-100S	Yolo	6/25/2013	2013	6	50	93	0.48	84	Yes
2013-101S	Yolo	6/25/2013	2013	6	44	90	0.43	86	Yes
2013-102S	Yolo	6/25/2013	2013	6	41	96	0.37	80	Yes
2013-103S	Yolo	6/25/2013	2013	6	36	69	0.45	107	Yes
2014-039S	Yolo	6/12/2014	2014	6	41	77	0.47	87	Yes
2014-042S	Yolo	6/13/2014	2014	6	46	102	0.4	62	Yes
2014-043S	Yolo	6/26/2014	2014	6	43	88	0.43	89	Yes
2014-044S	Yolo	6/26/2014	2014	6	40	85	0.41	93	Yes
2014-045S	Yolo	6/26/2014	2014	6	36	69	0.45	109	Yes
2015_TNS_7170	Cache	6/18/2015	2015	6	29	63	0.38	106
2015_TNS_7171	DWSC	6/18/2015	2015	6	32	59	0.46	110
2015_TNS_7172	DWSC	6/18/2015	2015	6	34	79	0.36	90
2015_TNS_7173	DWSC	6/18/2015	2015	6	29	68	0.35	101
2015-016S	Yolo	5/14/2015	2015	5	33	75	0.37	60	Yes
2015-017S	Yolo	5/15/2015	2015	5	41	78	0.46	58	Yes
2015-018S	Yolo	5/15/2015	2015	5	35	75	0.4	61	Yes
2015-019S	Yolo	5/19/2015	2015	5	37	81	0.39	58	Yes
2015-020S	Yolo	5/19/2015	2015	5	39	76	0.44	63	Yes
2015-021S	Yolo	5/19/2015	2015	5	30	74	0.34	65	Yes
2015-022S	Yolo	5/19/2015	2015	5	33	76	0.37	64	Yes
2015-023S	Yolo	5/19/2015	2015	5	35	80	0.37	60	Yes
2015-024S	Yolo	5/19/2015	2015	5	36	77	0.4	62	Yes
2015-025S	Yolo	5/19/2015	2015	5	37	84	0.38	55	Yes
2015-026S	Yolo	5/19/2015	2015	5	30	69	0.36	71	Yes
2015-027S	Yolo	5/19/2015	2015	5	32	71	0.38	68	Yes
2015-028S	Yolo	5/19/2015	2015	5	27	44	0.5	95	Yes
2015-029S	Yolo	5/20/2015	2015	5	32	64	0.42	76	Yes
2015-030S	Yolo	5/20/2015	2015	5	32	64	0.42	77	Yes
2015-031S	Yolo	5/20/2015	2015	5	33	81	0.34	59	Yes
2015-032S	Yolo	5/20/2015	2015	5	34	82	0.35	58	Yes
2015-033S	Yolo	5/20/2015	2015	5	36	76	0.41	64	Yes
2015-034S	Yolo	5/20/2015	2015	5	38	78	0.42	63	Yes
2015-035S	Yolo	5/20/2015	2015	5	38	76	0.43	64	Yes
2015-036S	Yolo	5/21/2015	2015	5	31	60	0.43	81	Yes
2015-038S	Yolo	5/21/2015	2015	5	40	80	0.44	62	Yes
2015-039S	Yolo	5/27/2015	2015	5	37	82	0.39	66	Yes
2015-042S	Yolo	5/28/2015	2015	5	49	81	0.54	67	Yes
2015-043S	Yolo	5/28/2015	2015	5	47	72	0.58	76	Yes
2015-044S	Yolo	5/28/2015	2015	5	35	80	0.37	68	Yes
2015-045S	Yolo	5/29/2015	2015	5	32	67	0.4	82	Yes
2015-046S	Yolo	5/29/2015	2015	5	38	71	0.46	78	Yes
2015-047S	Yolo	5/29/2015	2015	5	42	85	0.44	65	Yes
2015-048S	Yolo	6/4/2015	2015	6	30	69	0.36	86	Yes
2015-049S	Yolo	6/4/2015	2015	6	37	82	0.39	73	Yes
2015-050S	Yolo	6/16/2015	2015	6	38	77	0.43	91	Yes
2015-051S	Yolo	6/16/2015	2015	6	41	93	0.38	74	Yes
2015-052S	Yolo	6/16/2015	2015	6	42	84	0.44	83	Yes
2016_DSM_023	Yolo	5/24/2016	2016	5	35	65	0.46	80	Yes
2016_DSM_025	Yolo	5/26/2016	2016	5	36	66	0.47	81	Yes
2016_DSM_026	Yolo	6/9/2016	2016	6	37	72	0.44	90	Yes
2016_DSM_028	Yolo	6/10/2016	2016	6	39	71	0.48	91	Yes
2016_DSM_029	Yolo	6/16/2016	2016	6	38	74	0.45	95	Yes
2016_DSM_030	Yolo	6/30/2016	2016	6	43	86	0.44	96	Yes
