# Supplementary material for: Role of freshwater floodplain-tidal slough complex in the persistence of the endangered delta smelt
Source: PLoS One. 2019 Jan 2;14(1):e0208084. doi: 10.1371/journal.pone.0208084 (PMC6314582; doi:10.1371/journal.pone.0208084)
Supplement: S2 Dataset — Weight is measured in grams. (CSV) [file pone.0208084.s004.csv]

Sample.ID	Species	Date of Capture	Fork Length (mm)	Fish Field Weight	Fullness	Digestion	Damp Weight	Empty Weight	Prey Taxa	Order	Prey Information	Count	Weight	Stomach Status	Comments
2010-006S	Delta Smelt	6/2/2010	34	NA	broken	5		0.0025	Ceriodaphnia sp	Cladocera	unidentified	4	0
2010-006S	Delta Smelt	6/2/2010	34	NA	broken	5		0.0025	Sinocalanus doerrii	Calanoida	adult	4	0
2010-006S	Delta Smelt	6/2/2010	34	NA	broken	5		0.0025	Diaptomidae	Calanoida	adult	4	2.00E-04
2010-006S	Delta Smelt	6/2/2010	34	NA	broken	5		0.0025	Daphnia sp	Cladocera	unidentified	3	1.00E-04
2010-006S	Delta Smelt	6/2/2010	34	NA	broken	5		0.0025	Acanthocyclops sp	Cyclopoida	adult	21	2.00E-04
2010-006S	Delta Smelt	6/2/2010	34	NA	broken	5		0.0025	Cyclopoida	Cyclopoida	copepodid	7	0
2010-008S	Delta Smelt	6/9/2010	37	NA	broken	5	broken	0.0018	Pseudodiaptomus forbesi	Calanoida	female	22	7.00E-04
2010-008S	Delta Smelt	6/9/2010	37	NA	broken	5	broken	0.0018	Pseudodiaptomus forbesi	Calanoida	male	8	1.00E-04
2010-008S	Delta Smelt	6/9/2010	37	NA	broken	5	broken	0.0018	Acanthocyclops sp	Cyclopoida	adult	12	1.00E-04
2010-008S	Delta Smelt	6/9/2010	37	NA	broken	5	broken	0.0018	Diacyclops sp	Cyclopoida	adult	2	0
2010-008S	Delta Smelt	6/9/2010	37	NA	broken	5	broken	0.0018	Cyclopoida	Cyclopoida	copepodid	2	0
2010-008S	Delta Smelt	6/9/2010	37	NA	broken	5	broken	0.0018	Sinocalanus doerrii	Calanoida	adult	26	6.00E-04
2010-008S	Delta Smelt	6/9/2010	37	NA	broken	5	broken	0.0018	Diaptomidae	Calanoida	adult	11	2.00E-04
2010-008S	Delta Smelt	6/9/2010	37	NA	broken	5	broken	0.0018	Unidentified matter			NA	0
2012-036S	Delta Smelt	6/1/2012	39	NA	2	6	0.0048	0.0032	Diacyclops sp	Cyclopoida	copepodid	1	0
2012-040S	Delta Smelt	6/6/2012	41	NA	5	4	broken	0.0028	Pseudodiaptomus forbesi	Calanoida	female	30	9.00E-04
2012-040S	Delta Smelt	6/6/2012	41	NA	5	4	broken	0.0028	Pseudodiaptomus forbesi	Calanoida	male	21	4.00E-04
2012-040S	Delta Smelt	6/6/2012	41	NA	5	4	broken	0.0028	Pseudodiaptomus forbesi	Calanoida	copepodid	23	3.00E-04
2012-040S	Delta Smelt	6/6/2012	41	NA	5	4	broken	0.0028	Sinocalanus doerrii	Calanoida	adult	21	6.00E-04
2012-040S	Delta Smelt	6/6/2012	41	NA	5	4	broken	0.0028	Daphniidae	Cladocera	unidentified	3	0
2012-042S	Delta Smelt	6/13/2012	44	NA	3	6	0.0055	0.0041	Pseudodiaptomus forbesi	Calanoida	female	5	1.00E-04
2012-042S	Delta Smelt	6/13/2012	44	NA	3	6	0.0055	0.0041	Pseudodiaptomus forbesi	Calanoida	male	1	0
2012-042S	Delta Smelt	6/13/2012	44	NA	3	6	0.0055	0.0041	Sinocalanus doerrii	Calanoida	adult	2	1.00E-04
2012-043S	Delta Smelt	6/14/2012	47	NA	1	NA	0.0071	NA	Empty			NA	NA
2012-050S	Delta Smelt	6/19/2012	40	NA	5	5	broken	0.0013	Pseudodiaptomus forbesi	Calanoida	female	12	1.00E-04
2012-050S	Delta Smelt	6/19/2012	40	NA	5	5	broken	0.0013	Pseudodiaptomus forbesi	Calanoida	male	0	2.00E-04
2012-050S	Delta Smelt	6/19/2012	40	NA	5	5	broken	0.0013	Pseudodiaptomus forbesi	Calanoida	copepodid	3	0
2012-050S	Delta Smelt	6/19/2012	40	NA	5	5	broken	0.0013	Calanoida	Calanoida	copepodid	2	1.00E-04
2012-050S	Delta Smelt	6/19/2012	40	NA	5	5	broken	0.0013	Sinocalanus doerrii	Calanoida	adult	11	4.00E-04
2012-057S	Delta Smelt	6/29/2012	37	NA	1	NA	0.0026	NA	Empty			NA	NA
2013-077S	Delta Smelt	5/23/2013	32	NA	3	5	0.003	NA	Pseudodiaptomus forbesi	Calanoida	copepodid	2	0
2013-077S	Delta Smelt	5/23/2013	32	NA	3	5	0.003	NA	Pseudodiaptomus forbesi	Calanoida	male	4	1.00E-04
2013-077S	Delta Smelt	5/23/2013	32	NA	3	5	0.003	NA	Pseudodiaptomus forbesi	Calanoida	female	3	0
2013-086S	Delta Smelt	6/4/2013	40	NA	2	6	0.0053	NA	Pseudodiaptomus forbesi	Calanoida	female	4	1.00E-04
2013-086S	Delta Smelt	6/4/2013	40	NA	2	6	0.0053	NA	Pseudodiaptomus forbesi	Calanoida	male	1	0
2013-085S	Delta Smelt	6/4/2013	39	NA	4	4	0.0074	NA	Pseudodiaptomus forbesi	Calanoida	female	15	4.00E-04
2013-085S	Delta Smelt	6/4/2013	39	NA	4	4	0.0074	NA	Pseudodiaptomus forbesi	Calanoida	male	5	1.00E-04
2013-085S	Delta Smelt	6/4/2013	39	NA	4	4	0.0074	NA	Sinocalanus doerrii	Calanoida	adult	4	2.00E-04
2013-085S	Delta Smelt	6/4/2013	39	NA	4	4	0.0074	NA	Pseudodiaptomus forbesi	Calanoida	copepodid	3	1.00E-04
2013-088S	Delta Smelt	6/7/2013	30	NA		NA	broken	NA	Pseudodiaptomus forbesi	Calanoida	female	17	5.00E-04	broken
2013-088S	Delta Smelt	6/7/2013	30	NA		NA	broken	NA	Pseudodiaptomus forbesi	Calanoida	male	10	2.00E-04	broken
2013-088S	Delta Smelt	6/7/2013	30	NA		NA	broken	NA	Pseudodiaptomus forbesi	Calanoida	copepodid	9	2.00E-04	broken
2013-088S	Delta Smelt	6/7/2013	30	NA		NA	broken	NA	Sinocalanus doerrii	Calanoida	unidentified	6	0	broken
2013-090S	Delta Smelt	6/19/2013	45	NA	2	6	0.0069	NA	Pseudodiaptomus forbesi	Calanoida	female	2	0
2013-089S	Delta Smelt	6/19/2013	43	NA	1	1	0.0071	NA	Empty			NA	NA
2013-091S	Delta Smelt	6/20/2013	43	NA	2	2	0.0067	NA	Pseudodiaptomus forbesi	Calanoida	copepodid	1	0
2013-091S	Delta Smelt	6/20/2013	43	NA	2	2	0.0067	NA	Pseudodiaptomus forbesi	Calanoida	female	2	0
2013-091S	Delta Smelt	6/20/2013	43	NA	2	2	0.0067	NA	Unidentified matter			NA	0.0018
2013-091S	Delta Smelt	6/20/2013	43	NA	2	2	0.0067	NA	Pseudodiaptomus forbesi	Calanoida	male	1	0
2013-092S	Delta Smelt	6/21/2013	44	NA	1	1	0.0072	NA	Empty			NA	NA
2013-103S	Delta Smelt	6/25/2013	36	NA	1	1	0.0028	NA	Empty			NA	NA
2013-102S	Delta Smelt	6/25/2013	41	NA	2	5	0.0053	NA	Pseudodiaptomus forbesi	Calanoida	female	2	1.00E-04
2013-102S	Delta Smelt	6/25/2013	41	NA	2	5	0.0053	NA	Pseudodiaptomus forbesi	Calanoida	male	3	0
2013-102S	Delta Smelt	6/25/2013	41	NA	2	5	0.0053	NA	Pseudodiaptomus forbesi	Calanoida	copepodid	1	0
2013-102S	Delta Smelt	6/25/2013	41	NA	2	5	0.0053	NA	Sinocalanus doerrii	Calanoida	adult	2	3.00E-04
2013-101S	Delta Smelt	6/25/2013	44	NA	4	5	0.0135	NA	Pseudodiaptomus forbesi	Calanoida	female	14	1.00E-04
2013-101S	Delta Smelt	6/25/2013	44	NA	4	5	0.0135	NA	Pseudodiaptomus forbesi	Calanoida	male	13	3.00E-04
2013-101S	Delta Smelt	6/25/2013	44	NA	4	5	0.0135	NA	Pseudodiaptomus forbesi	Calanoida	copepodid	2	0
2013-101S	Delta Smelt	6/25/2013	44	NA	4	5	0.0135	NA	Sinocalanus doerrii	Calanoida	adult	4	2.00E-04
2013-100S	Delta Smelt	6/25/2013	50	NA	3	6	0.0118	NA	Pseudodiaptomus forbesi	Calanoida	female	4	0
2013-100S	Delta Smelt	6/25/2013	50	NA	3	6	0.0118	NA	Pseudodiaptomus forbesi	Calanoida	male	7	1.00E-04
2013-100S	Delta Smelt	6/25/2013	50	NA	3	6	0.0118	NA	Pseudodiaptomus forbesi	Calanoida	adult	5	0
2013-099S	Delta Smelt	6/25/2013	36	NA	2	6	0.0045	NA	Pseudodiaptomus forbesi	Calanoida	female	3	0
2013-099S	Delta Smelt	6/25/2013	36	NA	2	6	0.0045	NA	Pseudodiaptomus forbesi	Calanoida	male	1	0
2013-099S	Delta Smelt	6/25/2013	36	NA	2	6	0.0045	NA	Daphnia sp	Cladocera	unidentified	1	0
2013-098S	Delta Smelt	6/25/2013	36	NA	2	4	0.0051	NA	Pseudodiaptomus forbesi	Calanoida	female	6	0
2013-098S	Delta Smelt	6/25/2013	36	NA	2	4	0.0051	NA	Sinocalanus doerrii	Calanoida	adult	7	0
2013-098S	Delta Smelt	6/25/2013	36	NA	2	4	0.0051	NA	Pseudodiaptomus forbesi	Calanoida	copepodid	3	0
2013-097S	Delta Smelt	6/25/2013	39	NA	3	4	0.005	NA	Sinocalanus doerrii	Calanoida	adult	8	0
2013-097S	Delta Smelt	6/25/2013	39	NA	3	4	0.005	NA	Pseudodiaptomus forbesi	Calanoida	female	2	0
2013-097S	Delta Smelt	6/25/2013	39	NA	3	4	0.005	NA	Pseudodiaptomus forbesi	Calanoida	male	3	0
2013-097S	Delta Smelt	6/25/2013	39	NA	3	4	0.005	NA	Sinocalanus doerrii	Calanoida	copepodid	2	0
2014-039S	Delta Smelt	6/12/2014	41	NA	3	5	0.0056	0.0036	Pseudodiaptomus forbesi	Calanoida	female	5	0
2014-039S	Delta Smelt	6/12/2014	41	NA	3	5	0.0056	0.0036	Pseudodiaptomus forbesi	Calanoida	male	9	1.00E-04
2014-039S	Delta Smelt	6/12/2014	41	NA	3	5	0.0056	0.0036	Pseudodiaptomus forbesi	Calanoida	copepodid	5	0
2014-039S	Delta Smelt	6/12/2014	41	NA	3	5	0.0056	0.0036	Sinocalanus doerrii	Calanoida	adult	4	0
2014-042S	Delta Smelt	6/13/2014	46	NA	6	4	0.0081	0.0036	Pseudodiaptomus forbesi	Calanoida	female	24	6.00E-04
2014-042S	Delta Smelt	6/13/2014	46	NA	6	4	0.0081	0.0036	Pseudodiaptomus forbesi	Calanoida	male	33	2.00E-04
2014-042S	Delta Smelt	6/13/2014	46	NA	6	4	0.0081	0.0036	Pseudodiaptomus forbesi	Calanoida	copepodid	57	3.00E-04
2014-042S	Delta Smelt	6/13/2014	46	NA	6	4	0.0081	0.0036	Acanthocyclops sp	Cyclopoida	copepodid	7	0
2014-045S	Delta Smelt	6/26/2014	36	NA	4	6	0.0052	NA	Pseudodiaptomus forbesi	Calanoida	female	19	3.00E-04
2014-045S	Delta Smelt	6/26/2014	36	NA	4	6	0.0052	NA	Pseudodiaptomus forbesi	Calanoida	male	19	2.00E-04
2014-045S	Delta Smelt	6/26/2014	36	NA	4	6	0.0052	NA	Pseudodiaptomus forbesi	Calanoida	copepodid	6	0
2014-045S	Delta Smelt	6/26/2014	36	NA	4	6	0.0052	NA	Sinocalanus doerrii	Calanoida	adult	2	0
2014-044S	Delta Smelt	6/26/2014	40	NA	4	5	0.0043	NA	Pseudodiaptomus forbesi	Calanoida	female	12	0
2014-044S	Delta Smelt	6/26/2014	40	NA	4	5	0.0043	NA	Pseudodiaptomus forbesi	Calanoida	male	12	1.00E-04
2014-044S	Delta Smelt	6/26/2014	40	NA	4	5	0.0043	NA	Pseudodiaptomus forbesi	Calanoida	copepodid	9	0
2014-043S	Delta Smelt	6/26/2014	43	NA	3	4	0.0094	NA	Sinocalanus doerrii	Calanoida	adult	4	0
2014-043S	Delta Smelt	6/26/2014	43	NA	3	4	0.0094	NA	Pseudodiaptomus forbesi	Calanoida	female	4	0
2014-043S	Delta Smelt	6/26/2014	43	NA	3	4	0.0094	NA	Pseudodiaptomus forbesi	Calanoida	male	8	2.00E-04
2014-043S	Delta Smelt	6/26/2014	43	NA	3	4	0.0094	NA	Pseudodiaptomus forbesi	Calanoida	copepodid	3	0
2015-016S	Delta Smelt	5/14/2015	33	NA	1	1	0.0026	NA	Empty			NA	NA
2015-018S	Delta Smelt	5/15/2015	35	0.35	1	1	0.0031	NA				NA	NA		Dried out, not identifiable
2015-017S	Delta Smelt	5/15/2015	41	0.48	5	5	0.0095	NA				NA	NA		Dried out, not identifiable
2015-028S	Delta Smelt	5/19/2015	27	0.16	3	6	0.0024	NA	Pseudodiaptomus forbesi	Calanoida	female	7	0
2015-028S	Delta Smelt	5/19/2015	27	0.16	3	6	0.0024	NA	Pseudodiaptomus forbesi	Calanoida	male	8	1.00E-04
2015-028S	Delta Smelt	5/19/2015	27	0.16	3	6	0.0024	NA	Pseudodiaptomus forbesi	Calanoida	copepodid	2	0
2015-028S	Delta Smelt	5/19/2015	27	0.16	3	6	0.0024	NA	Sinocalanus doerrii	Calanoida	adult	1	0
2015-027S	Delta Smelt	5/19/2015	32	0.29		5	broken	NA	Pseudodiaptomus forbesi	Calanoida	male	9	2.00E-04	broken
2015-027S	Delta Smelt	5/19/2015	32	0.29		5	broken	NA	Pseudodiaptomus forbesi	Calanoida	female	10	0	broken
2015-027S	Delta Smelt	5/19/2015	32	0.29		5	broken	NA	Pseudodiaptomus forbesi	Calanoida	copepodid	3	0	broken
2015-027S	Delta Smelt	5/19/2015	32	0.29		5	broken	NA	Sinocalanus doerrii	Calanoida	female	1	0	broken
2015-026S	Delta Smelt	5/19/2015	30	0.11	1	1		NA	Empty			NA	NA
2015-025S	Delta Smelt	5/19/2015	37	0.38		NA	0.0044	NA				NA	NA		dried out, not identifiable
2015-024S	Delta Smelt	5/19/2015	36	0.4		5	broken	NA	Pseudodiaptomus forbesi	Calanoida	female	34	0.0012	broken
2015-024S	Delta Smelt	5/19/2015	36	0.4		5	broken	NA	Pseudodiaptomus forbesi	Calanoida	male	76	0.0016	broken
2015-024S	Delta Smelt	5/19/2015	36	0.4		5	broken	NA	Pseudodiaptomus forbesi	Calanoida	copepodid	18	0	broken
2015-024S	Delta Smelt	5/19/2015	36	0.4		5	broken	NA	Sinocalanus doerrii	Calanoida	adult	5	0	broken
2015-023S	Delta Smelt	5/19/2015	35	0.44	6	NA	0.0036	NA				NA	NA		Dried out, not identifiable
2015-022S	Delta Smelt	5/19/2015	33	0.28	2	6	0.0032	NA	Pseudodiaptomus forbesi	Calanoida	female	3	0
2015-022S	Delta Smelt	5/19/2015	33	0.28	2	6	0.0032	NA	Pseudodiaptomus forbesi	Calanoida	male	3	0
2015-021S	Delta Smelt	5/19/2015	30	0.33		4	broken	NA	Pseudodiaptomus forbesi	Calanoida	male	14	1.00E-04	broken
2015-021S	Delta Smelt	5/19/2015	30	0.33		4	broken	NA	Pseudodiaptomus forbesi	Calanoida	female	24	4.00E-04	broken
2015-021S	Delta Smelt	5/19/2015	30	0.33		4	broken	NA	Pseudodiaptomus forbesi	Calanoida	copepodid	14	3.00E-04	broken
2015-021S	Delta Smelt	5/19/2015	30	0.33		4	broken	NA	Daphniidae	Cladocera	unidentified	1	0	broken
2015-021S	Delta Smelt	5/19/2015	30	0.33		4	broken	NA	Sinocalanus doerrii	Calanoida	adult	3	3.00E-04	broken
2015-021S	Delta Smelt	5/19/2015	30	0.33		4	broken	NA	Ceriodaphnia sp	Cladocera	unidentified	2	0	broken
2015-020S	Delta Smelt	5/19/2015	39	0.56	5	5	0.0093	NA	Pseudodiaptomus forbesi	Calanoida	female	55	0.0014
2015-020S	Delta Smelt	5/19/2015	39	0.56	5	5	0.0093	NA	Pseudodiaptomus forbesi	Calanoida	male	60	0.0012
2015-020S	Delta Smelt	5/19/2015	39	0.56	5	5	0.0093	NA	Pseudodiaptomus forbesi	Calanoida	copepodid	11	2.00E-04
2015-020S	Delta Smelt	5/19/2015	39	0.56	5	5	0.0093	NA	Unidentified			NA	2.00E-04
2015-020S	Delta Smelt	5/19/2015	39	0.56	5	5	0.0093	NA	Daphniidae	Cladocera	unidentified	1	0
2015-019S	Delta Smelt	5/19/2015	37	0.48		NA	broken	NA	Pseudodiaptomus forbesi	Calanoida	female	19	4.00E-04	broken
2015-019S	Delta Smelt	5/19/2015	37	0.48		NA	broken	NA	Pseudodiaptomus forbesi	Calanoida	male	51	9.00E-04	broken
2015-019S	Delta Smelt	5/19/2015	37	0.48		NA	broken	NA	Pseudodiaptomus forbesi	Calanoida	copepodid	19	0	broken
2015-019S	Delta Smelt	5/19/2015	37	0.48		NA	broken	NA	Sinocalanus doerrii	Calanoida	adult	8	3.00E-04	broken
2015-035S	Delta Smelt	5/20/2015	38	0.43	2	3	0.0048	NA	Pseudodiaptomus forbesi	Calanoida	male	1	0
2015-035S	Delta Smelt	5/20/2015	38	0.43	2	3	0.0048	NA	Unidentified matter			NA	0
2015-034S	Delta Smelt	5/20/2015	38	0.43	5	4	0.0081	NA	Pseudodiaptomus forbesi	Calanoida	male	69	0.0011
2015-034S	Delta Smelt	5/20/2015	38	0.43	5	4	0.0081	NA	Pseudodiaptomus forbesi	Calanoida	female	43	0.001
2015-034S	Delta Smelt	5/20/2015	38	0.43	5	4	0.0081	NA	Pseudodiaptomus forbesi	Calanoida	copepodid	12	0
2015-034S	Delta Smelt	5/20/2015	38	0.43	5	4	0.0081	NA	Sinocalanus doerrii	Calanoida	adult	3	1.00E-04
2015-034S	Delta Smelt	5/20/2015	38	0.43	5	4	0.0081	NA	Sinocalanus doerrii	Calanoida	adult	3	1.00E-04
2015-034S	Delta Smelt	5/20/2015	38	0.43	5	4	0.0081	NA	Unidentified matter			NA	1.00E-04
2015-033S	Delta Smelt	5/20/2015	36	0.39	6	5	broken	NA	Pseudodiaptomus forbesi	Calanoida	male	51	9.00E-04	broken
2015-033S	Delta Smelt	5/20/2015	36	0.39	6	5	broken	NA	Pseudodiaptomus forbesi	Calanoida	female	48	0.001	broken
2015-033S	Delta Smelt	5/20/2015	36	0.39	6	5	broken	NA	Pseudodiaptomus forbesi	Calanoida	copepodid	34	4.00E-04	broken
2015-033S	Delta Smelt	5/20/2015	36	0.39	6	5	broken	NA	Unidentified matter			NA	1.00E-04	broken
2015-033S	Delta Smelt	5/20/2015	36	0.39	6	5	broken	NA	Sinocalanus doerrii	Calanoida	adult	1	0	broken
2015-033S	Delta Smelt	5/20/2015	36	0.39	6	5	broken	NA	Daphnia sp	Cladocera	unidentified	1	0	broken
2015-033S	Delta Smelt	5/20/2015	36	0.39	6	5	broken	NA	Ceriodaphnia sp	Cladocera	unidentified	1	0	broken
2015-033S	Delta Smelt	5/20/2015	36	0.39	6	5	broken	NA	Corophiidae	Amphipoda	juvenile	1	0	broken
2015-033S	Delta Smelt	5/20/2015	36	0.39	6	5	broken	NA	Sinocalanus doerrii	Calanoida	adult	3	1.00E-04	broken
2015-032S	Delta Smelt	5/20/2015	34	0.33	6	5	broken	NA	Pseudodiaptomus forbesi	Calanoida	male	57	8.00E-04	broken
2015-032S	Delta Smelt	5/20/2015	34	0.33	6	5	broken	NA	Pseudodiaptomus forbesi	Calanoida	female	27	9.00E-04	broken
2015-032S	Delta Smelt	5/20/2015	34	0.33	6	5	broken	NA	Pseudodiaptomus forbesi	Calanoida	copepodid	9	1.00E-04	broken
2015-032S	Delta Smelt	5/20/2015	34	0.33	6	5	broken	NA	Unidentified matter			NA	0	broken
2015-032S	Delta Smelt	5/20/2015	34	0.33	6	5	broken	NA	Daphnia sp	Cladocera	unidentified	1	0	broken
2015-032S	Delta Smelt	5/20/2015	34	0.33	6	5	broken	NA	Sinocalanus doerrii	Calanoida	adult	1	0	broken
2015-032S	Delta Smelt	5/20/2015	34	0.33	6	5	broken	NA	Sinocalanus doerrii	Calanoida	adult	1	0	broken
2015-032S	Delta Smelt	5/20/2015	34	0.33	6	5	broken	NA	Sinocalanus doerrii	Calanoida	copepodid	3	0	broken
2015-031S	Delta Smelt	5/20/2015	33	0.33	4	5	0.0043	NA	Pseudodiaptomus forbesi	Calanoida	male	23	2.00E-04
2015-031S	Delta Smelt	5/20/2015	33	0.27	4	5	0.0043	NA	Pseudodiaptomus forbesi	Calanoida	female	12	2.00E-04
2015-031S	Delta Smelt	5/20/2015	33	0.27	4	5	0.0043	NA	Pseudodiaptomus forbesi	Calanoida	copepodid	20	0
2015-031S	Delta Smelt	5/20/2015	33	0.27	4	5	0.0043	NA	Ceriodaphnia sp	Cladocera	unidentified	1	0
2015-031S	Delta Smelt	5/20/2015	33	0.27	4	5	0.0043	NA	Sinocalanus doerrii	Calanoida	adult	8	2.00E-04
2015-030S	Delta Smelt	5/20/2015	32	0.18	4	5	broken	NA	Pseudodiaptomus forbesi	Calanoida	male	16	3.00E-04	broken
2015-030S	Delta Smelt	5/20/2015	32	0.18	4	5	broken	NA	Pseudodiaptomus forbesi	Calanoida	female	13	3.00E-04	broken
2015-030S	Delta Smelt	5/20/2015	32	0.18	4	5	broken	NA	Pseudodiaptomus forbesi	Calanoida	copepodid	4	0	broken
2015-030S	Delta Smelt	5/20/2015	32	0.18	4	5	broken	NA	Sinocalanus doerrii	Calanoida	copepodid	1	0	broken
2015-029S	Delta Smelt	5/20/2015	32	0.2	4	5	0.0029	NA	Pseudodiaptomus forbesi	Calanoida	male	9	5.00E-04
2015-029S	Delta Smelt	5/20/2015	32	0.2	4	5	0.0029	NA	Pseudodiaptomus forbesi	Calanoida	female	13	3.00E-04
2015-029S	Delta Smelt	5/20/2015	32	0.2	4	5	0.0029	NA	Pseudodiaptomus forbesi	Calanoida	copepodid	1	0
2015-029S	Delta Smelt	5/20/2015	32	0.2	4	5	0.0029	NA	Sinocalanus doerrii	Calanoida	adult	5	2.00E-04
2015-038S	Delta Smelt	5/21/2015	40	0.54	6	5	broken	NA	Pseudodiaptomus forbesi	Calanoida	female	40	8.00E-04	broken
2015-038S	Delta Smelt	5/21/2015	40	0.54	6	5	broken	NA	Pseudodiaptomus forbesi	Calanoida	male	40	5.00E-04	broken
2015-038S	Delta Smelt	5/21/2015	40	0.54	6	5	broken	NA	Pseudodiaptomus forbesi	Calanoida	copepodid	6	1.00E-04	broken
2015-038S	Delta Smelt	5/21/2015	40	0.54	6	5	broken	NA	Sinocalanus doerrii	Calanoida	adult	3	0	broken
2015-038S	Delta Smelt	5/21/2015	40	0.54	6	5	broken	NA	Daphnia sp	Cladocera	unidentified	1	0	broken
2015-036S	Delta Smelt	5/21/2015	31	0.33	6	1	0.0023	NA				NA	NA		Dried out, not identifiable
2015-039S	Delta Smelt	5/27/2015	37	0.39	3	3	0.0039	NA	Pseudodiaptomus forbesi	Calanoida	female	1	0
2015-039S	Delta Smelt	5/27/2015	37	0.39	3	3	0.0039	NA	Pseudodiaptomus forbesi	Calanoida	copepodid	2	0
2015-039S	Delta Smelt	5/27/2015	37	0.39	3	3	0.0039	NA	Sinocalanus doerrii	Calanoida	adult	1	0
2015-039S	Delta Smelt	5/27/2015	37	0.39	3	3	0.0039	NA	Unidentified matter			NA	2.00E-04
2015-044S	Delta Smelt	5/28/2015	35	0.26	2	6	0.0029	NA	Pseudodiaptomus forbesi	Calanoida	female	4	1.00E-04
2015-044S	Delta Smelt	5/28/2015	35	0.26	2	6	0.0029	NA	Ceriodaphnia sp	Cladocera	unidentified	1	0
2015-043S	Delta Smelt	5/28/2015	47	0.33	4	6	0.0024	NA	Pseudodiaptomus forbesi	Calanoida	female	2	1.00E-04	broken	Stomach cut too high
2015-043S	Delta Smelt	5/28/2015	47	0.33	4	6	0.0024	NA	Pseudodiaptomus forbesi	Calanoida	male	3	0	broken	Stomach cut too high
2015-043S	Delta Smelt	5/28/2015	47	0.33	4	6	0.0024	NA	Sinocalanus doerrii	Calanoida	adult	1	0	broken	Stomach cut too high
2015-042S	Delta Smelt	5/28/2015	49	0.34	1	1	0.0018	NA	Empty			NA	NA
2015-047S	Delta Smelt	5/29/2015	42	0.55	4	6	0.0049	NA	Pseudodiaptomus forbesi	Calanoida	male	12	1.00E-04
2015-047S	Delta Smelt	5/29/2015	42	0.55	4	6	0.0049	NA	Pseudodiaptomus forbesi	Calanoida	female	4	0
2015-047S	Delta Smelt	5/29/2015	42	0.55	4	6	0.0049	NA	Sinocalanus doerrii	Calanoida	adult	1	0
2015-047S	Delta Smelt	5/29/2015	42	0.55	4	6	0.0049	NA	Sinocalanus doerrii	Calanoida	adult	1	0
2015-046S	Delta Smelt	5/29/2015	38	0.43	1	1	0.0045	NA	Empty			NA	NA
2015-045S	Delta Smelt	5/29/2015	32	0.26	2	6	0.0025	NA	Pseudodiaptomus forbesi	Calanoida	male	1	0
2015-045S	Delta Smelt	5/29/2015	32	0.26	2	6	0.0025	NA	Pseudodiaptomus forbesi	Calanoida	female	4	0
2015-049S	Delta Smelt	6/4/2015	37	0.43	6	6		NA	Ceriodaphnia sp	Cladocera	unidentified	2	0
2015-049S	Delta Smelt	6/4/2015	37	0.43	6	6		NA	Pseudodiaptomus forbesi	Calanoida	copepodid	34	2.00E-04
2015-049S	Delta Smelt	6/4/2015	37	0.43	6	6		NA	Pseudodiaptomus forbesi	Calanoida	female	11	1.00E-04
2015-049S	Delta Smelt	6/4/2015	37	0.43	6	6		NA	Pseudodiaptomus forbesi	Calanoida	male	44	6.00E-04
2015-048S	Delta Smelt	6/4/2015	30	0.23	1	1		NA	Empty			NA	NA
2015-052S	Delta Smelt	6/16/2015	42	0.69		NA		NA	Pseudodiaptomus forbesi	Calanoida	male	108	0.0021
2015-052S	Delta Smelt	6/16/2015	42	0.69		NA		NA	Pseudodiaptomus forbesi	Calanoida	female	47	0.001
2015-051S	Delta Smelt	6/16/2015	41	0.66	4	5		NA	Ceriodaphnia sp	Cladocera	unidentified	2	0
2015-051S	Delta Smelt	6/16/2015	41	0.66	4	5		NA	Pseudodiaptomus forbesi	Calanoida	female	12	0
2015-051S	Delta Smelt	6/16/2015	41	0.66	4	5		NA	Pseudodiaptomus forbesi	Calanoida	male	19	2.00E-04
2015-051S	Delta Smelt	6/16/2015	41	0.66	4	5		NA	Pseudodiaptomus forbesi	Calanoida	copepodid	20	0
2015-050S	Delta Smelt	6/16/2015	38	0.52	5	5		NA	Pseudodiaptomus forbesi	Calanoida	female	30	5.00E-04
2015-050S	Delta Smelt	6/16/2015	38	0.52	5	5		NA	Pseudodiaptomus forbesi	Calanoida	male	26	3.00E-04
2015-050S	Delta Smelt	6/16/2015	38	0.52	5	5		NA	Pseudodiaptomus forbesi	Calanoida	copepodid	8	0
2015-050S	Delta Smelt	6/16/2015	38	0.52	5	5		NA	Unidentified matter			NA	0
